# Supplementary material for: Markers of Chemical and Microbiological Contamination of the Air in the Sport Centers
Source: Molecules. 2023 Apr 18;28(8):3560. doi: 10.3390/molecules28083560 (PMC10144153; doi:10.3390/molecules28083560)
Supplement: Supplementary file 1 [file molecules-28-03560-s001.zip]

Archive with 7 entries (7 files):
- Figure S1.pdf
- Figure S2.pdf
- Figure S3.tif
- Figure S4.tif
- Table S1.pdf
- Table S2.pdf
- Table S3.pdf
